# Supplementary material for: Long non-coding RNA-based signature for predicting prognosis of hepatocellular carcinoma
Source: Bioengineered. 2021 Feb 23;12(1):673–81. doi: 10.1080/21655979.2021.1878763 (PMC8291889; doi:10.1080/21655979.2021.1878763)
Supplement: Supplemental Material [file KBIE_A_1878763_SM2204.zip]

Archive with 6 entries (5 files):
- supplement/
- supplement/Figure S1.tif
- supplement/Figure S2.tif
- supplement/Figure S3.tif
- supplement/Graphical Abstract.tif
- supplement/Table S1.docx
